# Supplementary material for: Novel NK1R-Targeted 68Ga-/177Lu-Radioconjugates with Potential Application against Glioblastoma Multiforme: Preliminary Exploration of Structure–Activity Relationships
Source: Int J Mol Sci. 2022 Jan 21;23(3):1214. doi: 10.3390/ijms23031214 (PMC8835841; doi:10.3390/ijms23031214)
Supplement: Supplementary file 1 [file ijms-23-01214-s001.zip]

Archive with 1 entries (1 files):
- ijms-1509924-supplementary.pdf
